# Supplementary material for: One-Step Oxidation of Orange Peel Waste to Carbon Feedstock for Bacterial Production of Polyhydroxybutyrate
Source: Polymers (Basel). 2023 Jan 30;15(3):697. doi: 10.3390/polym15030697 (PMC9920450; doi:10.3390/polym15030697)
Supplement: Supplementary file 1 [file polymers-15-00697-s001.zip]

Archive with 1 entries (1 files):
- polymers-2107085-supplementary.pdf
